# Supplementary material for: Cell segmentation-free inference of cell types from in situ transcriptomics data
Source: Nat Commun. 2021 Jun 10;12:3545. doi: 10.1038/s41467-021-23807-4 (PMC8192952; doi:10.1038/s41467-021-23807-4)
Supplement: Supplementary file 3 — Supplementary Data 1 [file 41467_2021_23807_MOESM3_ESM.xlsx]

## Sheet: SuppTable9_VISp_primers
Primer Name	GeneTarget	Sequence
Cux2_O1-1	Cux2	actccgtgtagtaggagaat
Cux2_O1-2	Cux2	ccttaaagcatgatcgcacg
Cux2_O1-3	Cux2	tccgaggcgacagaactaag
Cux2_O1-4	Cux2	gatgtggacttcttggagac
Cux2_O1-5	Cux2	tagcgctgaatgtaacacct
Cux2_O1-6	Cux2	caggttcgtcatgatcaagc
Cux2_O1-7	Cux2	cgaatggagctgttgactga
Cux2_O1-8	Cux2	cctgaacacagagcaaagct
Cux2_O1-9	Cux2	tgcagggaatgtcgaagctg
Cux2_O1-10	Cux2	agcttttcttggagtttctc
Cux2_O1-11	Cux2	gatgctcagctctgttttaa
Cux2_O1-12	Cux2	ggggaagaagacatccttgg
Cux2_O1-13	Cux2	ttctccagtaggaacttctg
Cux2_O1-14	Cux2	aagggggacagcgagaaagt
Cux2_O1-15	Cux2	tgtttggatagcagtgagtc
Cux2_O1-16	Cux2	ttcacctgaaaggcgatctc
Cux2_O1-17	Cux2	tgttgtgcttgagaagttgc
Cux2_O1-18	Cux2	agcacatagtggccaaacac
Cux2_O1-19	Cux2	gacaggaactgcttcatctt
Cux2_O1-20	Cux2	gagactctatctccttcttg
Cux2_O1-21	Cux2	atgttcttgatggcatcttc
Cux2_O1-22	Cux2	gatgatccgctgcacaaatg
Cux2_O1-23	Cux2	atagggacggctgagcaaac
Cux2_O1-24	Cux2	cacgtatgctggatagtagg
Cux2_O1-25	Cux2	tgtacagttcatactgctcg
Cux2_O1-26	Cux2	caaagatgcgctggcagatg
Cux2_O1-27	Cux2	gtgacagcatgtcactcacg
Cux2_O1-28	Cux2	actgcatccggataaaaggc
Cux2_O1-29	Cux2	cttggtgatggagtatgtgt
Cux2_O1-30	Cux2	taggttgttgtcggtgagga
Cux2_O1-31	Cux2	ccaagatgctctcaccaaac
Cux2_O1-32	Cux2	acagcagatctgacacggag
Cux2_O1-33	Cux2	acagctgcatacgcacaaag
Cux2_O1-34	Cux2	tgcatgagactcaactcctg
Cux2_O1-35	Cux2	gttgagttggaaggagagca
Cux2_O1-36	Cux2	tgatgacggtgttcgtcttg
Cux2_O1-37	Cux2	tggacctgtagttgtggaac
Cux2_O1-38	Cux2	caaagtcaggatcatcctgt
Cux2_O1-39	Cux2	ctgtttgatcttcaccagag
Cux2_O1-40	Cux2	ggtgtgcctgaaagaaaggg
Cux2_O1-41	Cux2	cgaggagatgacagagggag
Cux2_O1-42	Cux2	tgacacacatgtcgtgaggt
Cux2_O1-43	Cux2	aggtaaggatggggagatgg
Cux2_O1-44	Cux2	caagttggggttcaccttag
Cux2_O1-45	Cux2	aagttggccattttctcatg
Cux2_O1-46	Cux2	cagccggtagattatactgt
Cux2_O1-47	Cux2	aactttgttgtccacatctg
Cux2_O1-48	Cux2	catctgctcacacacaactt
Kcnip4_O1-1	Kcnip4	cactcttagagtccactgac
Kcnip4_O1-2	Kcnip4	tttaaggacactggatgccg
Kcnip4_O1-3	Kcnip4	gttctgcgcgtagaggaaac
Kcnip4_O1-4	Kcnip4	ctttaatgctgcgcttggtg
Kcnip4_O1-5	Kcnip4	cagggcaagagcttcatgag
Kcnip4_O1-6	Kcnip4	aggagacgacgttttggcag
Kcnip4_O1-7	Kcnip4	cttccacgctgttttgaata
Kcnip4_O1-8	Kcnip4	ttcattcttaaatcctctgt
Kcnip4_O1-9	Kcnip4	cattaacaacaccactgggg
Kcnip4_O1-10	Kcnip4	ctgtgagtaaatctccttga
Kcnip4_O1-11	Kcnip4	tccgtgtcgaatgcattgaa
Kcnip4_O1-12	Kcnip4	gagtttttcttgtactgtcc
Kcnip4_O1-13	Kcnip4	gccatctttgtttatgtcat
Kcnip4_O1-14	Kcnip4	ttctggaagaacgtctccac
Kcnip4_O1-15	Kcnip4	accatctttatttttgtcca
Kcnip4_O1-16	Kcnip4	ctgcatggagcgcattatgt
Kcnip4_O1-17	Kcnip4	tcgaggaggtgctgacattc
Kcnip4_O1-18	Kcnip4	tgtgtgtagtcgttcacatt
Kcnip4_O1-19	Kcnip4	gctatctatgctacaagtgg
Kcnip4_O1-20	Kcnip4	aatctgcctcagtgtaaagc
Kcnip4_O1-21	Kcnip4	ggtgacatggatgcagattt
Kcnip4_O1-22	Kcnip4	agttagcacatttcatgacc
Kcnip4_O1-23	Kcnip4	attctgtgccttttgagtat
Kcnip4_O1-24	Kcnip4	cgtggctaaggatcaaagct
Kcnip4_O1-25	Kcnip4	agtaggaaaacccactggtg
Kcnip4_O1-26	Kcnip4	aaacccagggctgaatacat
Kcnip4_O1-27	Kcnip4	agttcattgactttctggaa
Kcnip4_O1-28	Kcnip4	ccttggcttgagtatggaaa
Kcnip4_O1-29	Kcnip4	caggtccaaagtttcatgga
Kcnip4_O1-30	Kcnip4	cttggtttgtttgacacttt
Kcnip4_O1-31	Kcnip4	ccttggcaagtctgtaaaca
Kcnip4_O1-32	Kcnip4	ataagcgtcactaggcattg
Kcnip4_O1-33	Kcnip4	ctttactgctgttagggtta
Kcnip4_O1-34	Kcnip4	aacattaaggggcttggagg
Kcnip4_O1-35	Kcnip4	aggattctctgttcctgaat
Kcnip4_O1-36	Kcnip4	tcattattcctagtaggctt
Kcnip4_O1-37	Kcnip4	tagaatcacgggtgttctca
Kcnip4_O1-38	Kcnip4	atgcatttcagatgaaccgt
Kcnip4_O1-39	Kcnip4	cctttgagctatatgatgtg
Kcnip4_O1-40	Kcnip4	tctatagtactgttgtggca
Kcnip4_O1-41	Kcnip4	cgcaacagggaagatgtgta
Kcnip4_O1-42	Kcnip4	cctcttggttcttgtatttc
Kcnip4_O1-43	Kcnip4	tcgtaaattttctcctcctg
Kcnip4_O1-44	Kcnip4	cctgatttattgttgcagac
Kcnip4_O1-45	Kcnip4	cctatctctacaccagaata
Kcnip4_O1-46	Kcnip4	atagcagggcagctttcaac
Kcnip4_O1-47	Kcnip4	actcttaattcctacactgg
Kcnip4_O1-48	Kcnip4	gtgcacattgagtttacaca
Rorb_O1-1	Rorb	ggagtaagaggcattgttct
Rorb_O1-2	Rorb	gtgcaattcgatcgatctca
Rorb_O1-3	Rorb	catggtgtactgacatgtct
Rorb_O1-4	Rorb	tactggatagcatgggtgat
Rorb_O1-5	Rorb	aatgggttgaaggcacgaca
Rorb_O1-6	Rorb	ccgaacctaaggctttgaac
Rorb_O1-7	Rorb	tcagctgcaaggaacacaga
Rorb_O1-8	Rorb	aacagagcaatctcttcctc
Rorb_O1-9	Rorb	tctggggatatcagaacagc
Rorb_O1-10	Rorb	tgatagttggtatcttggct
Rorb_O1-11	Rorb	tatgtctggatgagactgct
Rorb_O1-12	Rorb	gtgacattttccttaagtcc
Rorb_O1-13	Rorb	ggacattcctaatgttgcag
Rorb_O1-14	Rorb	gtagatttccttttgcatgg
Rorb_O1-15	Rorb	aattatgtgttaccccgatt
Rorb_O1-16	Rorb	cttgatggggctttgaagta
Rorb_O1-17	Rorb	tccaaatccaatgtggagga
Rorb_O1-18	Rorb	ccgttccattctatacattt
Rorb_O1-19	Rorb	cctttctggtgcttaatttt
Rorb_O1-20	Rorb	tactaaagacctaggccttc
Rorb_O1-21	Rorb	ttaattgagtgccttccatt
Rorb_O1-22	Rorb	tatcgcatttggaaacggct
Rorb_O1-23	Rorb	catttcctatcacaagccaa
Rorb_O1-24	Rorb	cagtatctcctgaggcaaat
Rorb_O1-25	Rorb	aggcttccttaccgttaaaa
Rorb_O1-26	Rorb	gatgttcaaagggcagtgtt
Rorb_O1-27	Rorb	tacacaggaagcctggatta
Rorb_O1-28	Rorb	ctacagagtacagaggcaca
Rorb_O1-29	Rorb	agttgggtacaatgcagagt
Rorb_O1-30	Rorb	atttttggttgtccttagga
Rorb_O1-31	Rorb	cgtcattactcatttctggt
Rorb_O1-32	Rorb	gccagcactcaaaaatttcc
Rorb_O1-33	Rorb	cagaagtttcccttcagatg
Rorb_O1-34	Rorb	atctacatggtagtgtttcc
Rorb_O1-35	Rorb	aaatgttggttgccctattg
Rorb_O1-36	Rorb	aagccacctgtcattatatc
Rorb_O1-37	Rorb	agtgtcttttgtaagccatc
Rorb_O1-38	Rorb	acttcagaacaagagggggg
Rorb_O1-39	Rorb	tgctgtgactagttgatctc
Rorb_O1-40	Rorb	cacagcgagtgtataagcga
Rorb_O1-41	Rorb	tcttgggtgtgtgttaatgg
Rorb_O1-42	Rorb	ttacctttgttgtttaaccc
Rorb_O1-43	Rorb	aacccatccagatgcttaaa
Rorb_O1-44	Rorb	tgttcctattttcacactgt
Rorb_O1-45	Rorb	ggaaagacgacttcccttag
Rorb_O1-46	Rorb	tggtctgacctcaagttatt
Rorb_O1-47	Rorb	tttatttggtggaggtcagt
Rorb_O1-48	Rorb	agcaaggaagcattgtcagg
Kcnk2_O1-1	Kcnk2	gtggggagatgtttccaaat
Kcnk2_O1-2	Kcnk2	cagccagtagaaagccaaag
Kcnk2_O1-3	Kcnk2	tatagttcctagctgatcac
Kcnk2_O1-4	Kcnk2	cactttggcaattccttttc
Kcnk2_O1-5	Kcnk2	cttcgtctgactaacattcc
Kcnk2_O1-6	Kcnk2	cagggagagccacaaagagg
Kcnk2_O1-7	Kcnk2	gccttctatgtgcttgaata
Kcnk2_O1-8	Kcnk2	gtagtctccaaatccaatgg
Kcnk2_O1-9	Kcnk2	ggcttgtagaagtccagata
Kcnk2_O1-10	Kcnk2	aacgaggatccagaaccaca
Kcnk2_O1-11	Kcnk2	ccaatcatgctcagaacagc
Kcnk2_O1-12	Kcnk2	ttcttagagatcacccgtag
Kcnk2_O1-13	Kcnk2	tgaactcggccgtgacattg
Kcnk2_O1-14	Kcnk2	aacttgtcgtagatctccac
Kcnk2_O1-15	Kcnk2	ctacacggagtcagttcctg
Kcnk2_O1-16	Kcnk2	gtcaggtggttcacagacag
Kcnk2_O1-17	Kcnk2	agcaagggaggcaggacttc
Kcnk2_O1-18	Kcnk2	ttcagatagatgctctcagc
Kcnk2_O1-19	Kcnk2	agcacagtgtggtgtcagac
Kcnk2_O1-20	Kcnk2	tcaatgacagctatgtcctc
Kcnk2_O1-21	Kcnk2	tcagactcttccaagagagg
Kcnk2_O1-22	Kcnk2	gtcaccatgcacaatgttta
Kcnk2_O1-23	Kcnk2	ttctatttgctttccctttg
Kcnk2_O1-24	Kcnk2	ctgatccctccaatctacat
Kcnk2_O1-25	Kcnk2	ctcagttaggtgaaccatga
Kcnk2_O1-26	Kcnk2	atccctaagtggtcagtatc
Kcnk2_O1-27	Kcnk2	ggctgcgtaagaatttctcg
Kcnk2_O1-28	Kcnk2	ggcactggcagaaaatttct
Kcnk2_O1-29	Kcnk2	atctgtttcttccatcaagc
Kcnk2_O1-30	Kcnk2	cagagcttccatgttgcttc
Kcnk2_O1-31	Kcnk2	ataaatactcagaggggcct
Kcnk2_O1-32	Kcnk2	tgtggaagcagccaaggtta
Kcnk2_O1-33	Kcnk2	acttcaaatactgccaggga
Kcnk2_O1-34	Kcnk2	gttttcttatcacatcacgt
Kcnk2_O1-35	Kcnk2	ccttgcaataccagtctgaa
Kcnk2_O1-36	Kcnk2	ccatatcgactgtctgagat
Kcnk2_O1-37	Kcnk2	tatgagctcatgcgcacgac
Kcnk2_O1-38	Kcnk2	tggtccaagctgacagtgag
Kcnk2_O1-39	Kcnk2	cagtttggcaagaaccactt
Kcnk2_O1-40	Kcnk2	agtctgtatctctccatgtg
Kcnk2_O1-41	Kcnk2	tctactgttagagacgacct
Kcnk2_O1-42	Kcnk2	tagattgtgctaatcggcgt
Kcnk2_O1-43	Kcnk2	ggactttttctgaatcttga
Kcnk2_O1-44	Kcnk2	cggtttgctagatgcaggga
Kcnk2_O1-45	Kcnk2	acgggcacagaggaaagggc
Kcnk2_O1-46	Kcnk2	acagtgttcagtagatgtaa
Kcnk2_O1-47	Kcnk2	cccagaagggagaaatcagt
Kcnk2_O1-48	Kcnk2	ctgaatgccacatgatcacg
Thsd7a_O1-1	Thsd7a	cttctccaccagtagagaaa
Thsd7a_O1-2	Thsd7a	tgtatgtaacgtagtccagc
Thsd7a_O1-3	Thsd7a	tggatgcacattatctctct
Thsd7a_O1-4	Thsd7a	tcttgctggcaaaagctgag
Thsd7a_O1-5	Thsd7a	ctgctgactaagcaaagggt
Thsd7a_O1-6	Thsd7a	tgtcgttggtttgtatgcaa
Thsd7a_O1-7	Thsd7a	tgtgtggtgttaggaacagg
Thsd7a_O1-8	Thsd7a	attggacaaggaacgtggca
Thsd7a_O1-9	Thsd7a	tccagtaggctcattagtaa
Thsd7a_O1-10	Thsd7a	ccaataagtgagggcagttt
Thsd7a_O1-11	Thsd7a	ccacaggattttccattatc
Thsd7a_O1-12	Thsd7a	tgatgttagggcagcgaatt
Thsd7a_O1-13	Thsd7a	gatgtgtcctctatacactg
Thsd7a_O1-14	Thsd7a	ctcgcacacagatgactttt
Thsd7a_O1-15	Thsd7a	tggcagctgaatgatgactc
Thsd7a_O1-16	Thsd7a	tatagtgggtctgagcattc
Thsd7a_O1-17	Thsd7a	gctttcgacaagtaatggct
Thsd7a_O1-18	Thsd7a	ggaccagctggtaaattgac
Thsd7a_O1-19	Thsd7a	gcgttatatttgtcacaggg
Thsd7a_O1-20	Thsd7a	cttctatgtaaccatggctg
Thsd7a_O1-21	Thsd7a	gggagtttacactctctaga
Thsd7a_O1-22	Thsd7a	cagatatgacacagtcctca
Thsd7a_O1-23	Thsd7a	acagactccatgaagaccag
Thsd7a_O1-24	Thsd7a	tataatcactgctctggacc
Thsd7a_O1-25	Thsd7a	ttgtactcatagcattgtcc
Thsd7a_O1-26	Thsd7a	gtgctgttagaggacatgac
Thsd7a_O1-27	Thsd7a	gggaataagtgtgcattgct
Thsd7a_O1-28	Thsd7a	aacccaggtctttaatcttc
Thsd7a_O1-29	Thsd7a	aggttaaaggtttgaggcgg
Thsd7a_O1-30	Thsd7a	ctacgtttcagtgctattgt
Thsd7a_O1-31	Thsd7a	acttcactgcatctcttaga
Thsd7a_O1-32	Thsd7a	tcaatgctaccatcaaccat
Thsd7a_O1-33	Thsd7a	ttgtctctaaaatgcaggcc
Thsd7a_O1-34	Thsd7a	tccagcattcacacattaga
Thsd7a_O1-35	Thsd7a	aagatgtaggcaaccagtgt
Thsd7a_O1-36	Thsd7a	cctatcttgctgcactaata
Thsd7a_O1-37	Thsd7a	aagcttgcaaatgtctccac
Thsd7a_O1-38	Thsd7a	gatcctgttaccatcaagac
Thsd7a_O1-39	Thsd7a	ggaagagtgtagacagcagg
Thsd7a_O1-40	Thsd7a	ttctcgtgggaggaaagttc
Thsd7a_O1-41	Thsd7a	gaaggcagctcaggaaactg
Thsd7a_O1-42	Thsd7a	ccacataaggcataaagcca
Thsd7a_O1-43	Thsd7a	tgctttttcatgacacaggt
Thsd7a_O1-44	Thsd7a	ggctaactgtagcatttctg
Thsd7a_O1-45	Thsd7a	tctaatggacagcagaggga
Thsd7a_O1-46	Thsd7a	tgggagatgacaacatcctc
Thsd7a_O1-47	Thsd7a	aatttttcagctacccacag
Thsd7a_O1-48	Thsd7a	ccacacttcatcagattgtt
Satb2_O1-1	Satb2	tagacatcttgcagcatgtc
Satb2_O1-2	Satb2	aattggatcttcagcgtcac
Satb2_O1-3	Satb2	ttctttgagcagttccttta
Satb2_O1-4	Satb2	attctttggctaatgtgctc
Satb2_O1-5	Satb2	acttggttgctgacacattg
Satb2_O1-6	Satb2	cactctttccacttttatct
Satb2_O1-7	Satb2	cagctggttcatatttggta
Satb2_O1-8	Satb2	gagactgttcgttggttttg
Satb2_O1-9	Satb2	taacggctatctgttggttt
Satb2_O1-10	Satb2	aagaactgctggttgatggc
Satb2_O1-11	Satb2	tatcaggagagacttccaca
Satb2_O1-12	Satb2	actcatctctaacttgctgg
Satb2_O1-13	Satb2	acagcttgagacacactagc
Satb2_O1-14	Satb2	tctctgacaataatccctgt
Satb2_O1-15	Satb2	aggttgaggaagttctgcat
Satb2_O1-16	Satb2	catcctggtaaatgcgatca
Satb2_O1-17	Satb2	cgtcataaatggcagctgtg
Satb2_O1-18	Satb2	tttggcaaacagggcttgag
Satb2_O1-19	Satb2	ccaacgaagcagttcgcaaa
Satb2_O1-20	Satb2	gattcaggaaacggcggatg
Satb2_O1-21	Satb2	actgtggtgatgtcgagatt
Satb2_O1-22	Satb2	tgcggagttcacattatctc
Satb2_O1-23	Satb2	tctgagcttactcagtctat
Satb2_O1-24	Satb2	cacttagtgtctttgccaag
Satb2_O1-25	Satb2	cttccataagttggcaggaa
Satb2_O1-26	Satb2	tctagtccttcggattgtaa
Satb2_O1-27	Satb2	attacccattaaaagctgcc
Satb2_O1-28	Satb2	ctctggaggaattggtctta
Satb2_O1-29	Satb2	aagtttcctctgcactgaac
Satb2_O1-30	Satb2	actcattgagactgcgctaa
Satb2_O1-31	Satb2	tttgaagccacaagcgagta
Satb2_O1-32	Satb2	tctaaccgggcagaaacttc
Satb2_O1-33	Satb2	tctggctaaagtgaagggga
Satb2_O1-34	Satb2	tggaggtgcatgattccaaa
Satb2_O1-35	Satb2	tgactctgctgaaatcgctt
Satb2_O1-36	Satb2	tggcattagttctgctttac
Satb2_O1-37	Satb2	tgtggtagattgcagcttta
Satb2_O1-38	Satb2	tgtcactggaactggaaggt
Satb2_O1-39	Satb2	tgtattgcaacgtgtcttct
Satb2_O1-40	Satb2	gctcatgtcaagggtaactg
Satb2_O1-41	Satb2	atctacagaaaggggacggg
Satb2_O1-42	Satb2	actctcggattaaagctgca
Satb2_O1-43	Satb2	ggagatcaggaagcagcaac
Satb2_O1-44	Satb2	agagtgacttcagcaacagc
Satb2_O1-45	Satb2	aatcggtgtctaggatgtgt
Satb2_O1-46	Satb2	acctgtaagagcttggcaaa
Satb2_O1-47	Satb2	aaatgcccacagattcactt
Satb2_O1-48	Satb2	ctttgtcaagaggcactaca
Galnt14_O1-1	Galnt14	agggaaactgactcgagcag
Galnt14_O1-2	Galnt14	tcgctctaggagaaacgctg
Galnt14_O1-3	Galnt14	ccagaagaacagcagtacgg
Galnt14_O1-4	Galnt14	tcatcaaactgctcccacag
Galnt14_O1-5	Galnt14	ttgtagggatcatcaccgac
Galnt14_O1-6	Galnt14	ccgttggttgaaagcataca
Galnt14_O1-7	Galnt14	tctcttatgacgtgtgtctg
Galnt14_O1-8	Galnt14	aaggtccgtgcaatacacaa
Galnt14_O1-9	Galnt14	atggttctgagtagagtgga
Galnt14_O1-10	Galnt14	cataggggttcggtttaaca
Galnt14_O1-11	Galnt14	gtcattgctaaagtcatcca
Galnt14_O1-12	Galnt14	tttgatgagttgcttgcagt
Galnt14_O1-13	Galnt14	attgttgcgcaagcacttca
Galnt14_O1-14	Galnt14	tctttgaccctgtgtaacag
Galnt14_O1-15	Galnt14	tcaatcacagggcacacaac
Galnt14_O1-16	Galnt14	agttgaaggtatccaggtta
Galnt14_O1-17	Galnt14	agctctgaggcagactcaat
Galnt14_O1-18	Galnt14	aagtgcaggctccagtcaaa
Galnt14_O1-19	Galnt14	tctaggcgcaaagctttctg
Galnt14_O1-20	Galnt14	ctatgattggagtccggatg
Galnt14_O1-21	Galnt14	aggctttgtcgatcacgaag
Galnt14_O1-22	Galnt14	cgtcatatttacccaggtaa
Galnt14_O1-23	Galnt14	cacatccacactcggaaaga
Galnt14_O1-24	Galnt14	ctgcaagggatgatctccag
Galnt14_O1-25	Galnt14	tttttctgaagacatgtccc
Galnt14_O1-26	Galnt14	ttcccatcggggaaaacata
Galnt14_O1-27	Galnt14	caaaaggccgagctgcatag
Galnt14_O1-28	Galnt14	aatgtttccaaagggtctct
Galnt14_O1-29	Galnt14	gaaggtctggcagtgaagat
Galnt14_O1-30	Galnt14	cttctggatggaggagtctg
Galnt14_O1-31	Galnt14	ttgagactcaaggcacttct
Galnt14_O1-32	Galnt14	gaatctcctgttttttctgc
Galnt14_O1-33	Galnt14	acagctcttcttggatgatc
Galnt14_O1-34	Galnt14	caggaaacagggtgaccacg
Galnt14_O1-35	Galnt14	catagagcaagaaccacggg
Galnt14_O1-36	Galnt14	gtgagatgctatgtgctcaa
Galnt14_O1-37	Galnt14	aaacatgtctgtatccaggc
Galnt14_O1-38	Galnt14	atgagcgacgactcacaagg
Galnt14_O1-39	Galnt14	cctcatgagctcacaatgtc
Galnt14_O1-40	Galnt14	tggtccacagttgaatgcac
Galnt14_O1-41	Galnt14	cagtcatgagctgttcacaa
Galnt14_O1-42	Galnt14	cacatgagggtgtcactgag
Galnt14_O1-43	Galnt14	caggactggaccttcataat
Galnt14_O1-44	Galnt14	ccaggtcccaatcagaaaac
Galnt14_O1-45	Galnt14	aagacaagcctccataaggt
Galnt14_O1-46	Galnt14	cacagtgacaaggacagctt
Galnt14_O1-47	Galnt14	atctctattgtgcatctctc
Galnt14_O1-48	Galnt14	acaattcccaaagttagctt
Sema3e_O1-1	Sema3e	acattagaggatgcatcctt
Sema3e_O1-2	Sema3e	ttttccatctgtttttacca
Sema3e_O1-3	Sema3e	ctagaatgacttcctccatc
Sema3e_O1-4	Sema3e	ggctggatccttgaatattt
Sema3e_O1-5	Sema3e	atacatgtcgcagtgatgga
Sema3e_O1-6	Sema3e	gtctccaacaaattgctgtc
Sema3e_O1-7	Sema3e	gagtactgttgctctctatg
Sema3e_O1-8	Sema3e	ccagatgacttttgcttgta
Sema3e_O1-9	Sema3e	tccaaggtgattttacgcac
Sema3e_O1-10	Sema3e	ctcttcatggtccttatgaa
Sema3e_O1-11	Sema3e	tgagacataccgcttaaggg
Sema3e_O1-12	Sema3e	atcagctgcaagaattcctt
Sema3e_O1-13	Sema3e	cttcttatctgtacaccaca
Sema3e_O1-14	Sema3e	gcctctcagtactacagaaa
Sema3e_O1-15	Sema3e	gcccgatcatatgttgataa
Sema3e_O1-16	Sema3e	tttccctgaaaagcaagctc
Sema3e_O1-17	Sema3e	tgaccagaaagctcacacga
Sema3e_O1-18	Sema3e	atagcaaccacaacacagct
Sema3e_O1-19	Sema3e	taccacaagagggaagcaca
Sema3e_O1-20	Sema3e	cattgagagatgcaatgcct
Sema3e_O1-21	Sema3e	acatcttcgttgtgttgtga
Sema3e_O1-22	Sema3e	tctcagggtaggactggaaa
Sema3e_O1-23	Sema3e	tttctttgcgggtaaagcac
Sema3e_O1-24	Sema3e	gaacggaagctgctaactct
Sema3e_O1-25	Sema3e	ttgcgttactcttaccgaac
Sema3e_O1-26	Sema3e	tgtggactttcagaggatgt
Sema3e_O1-27	Sema3e	caatggcacacagtggattc
Sema3e_O1-28	Sema3e	agacatatcctttccttagg
Sema3e_O1-29	Sema3e	taagtggaagggccatttga
Sema3e_O1-30	Sema3e	agatcatttcctctttagct
Sema3e_O1-31	Sema3e	ccagaaatgggtgtacagga
Sema3e_O1-32	Sema3e	atgcaccttatacttcttgg
Sema3e_O1-33	Sema3e	atttgtgttctgttggcatg
Sema3e_O1-34	Sema3e	gtcttgaattttaaccccac
Sema3e_O1-35	Sema3e	tcctacttttatagagtcct
Sema3e_O1-36	Sema3e	ttttgtttgccaaggtcatg
Sema3e_O1-37	Sema3e	tgtgctatgtattttgggga
Sema3e_O1-38	Sema3e	gggcctctttggaacaataa
Sema3e_O1-39	Sema3e	catgagacctggagaagcag
Sema3e_O1-40	Sema3e	tatgttgagggagaggctac
Sema3e_O1-41	Sema3e	tccctgcaatattcacattt
Sema3e_O1-42	Sema3e	aagtgtagacttttcatccc
Sema3e_O1-43	Sema3e	ccccacaacaattgttacat
Sema3e_O1-44	Sema3e	ttctctcatgcttcagacta
Sema3e_O1-45	Sema3e	agcaattgtatctgacccaa
Sema3e_O1-46	Sema3e	agttgttcttccaagacagt
Sema3e_O1-47	Sema3e	actccagtatctagtcagag
Sema3e_O1-48	Sema3e	ctttgtgtagtattgggtgg
Sez6_O1-48	Sez6	tgacagaatcagcaccacgg
Sez6_O1-49	Sez6	gaactggggactgggagagg
Sez6_O1-50	Sez6	ctgtggtgacgaagtggacg
Sez6_O1-51	Sez6	gttgagcagcttgagggtag
Sez6_O1-52	Sez6	aaagtgtgtaggtgagtccg
Sez6_O1-53	Sez6	agtcggactggtaaagacgg
Sez6_O1-54	Sez6	tctaggttccaaggtttctc
Sez6_O1-55	Sez6	agaaagctcagggggtttgg
Sez6_O1-56	Sez6	ctggaggaagggacgatgtg
Sez6_O1-57	Sez6	tgagttggagtccatgcttg
Sez6_O1-58	Sez6	tcttagacatgacctctgga
Sez6_O1-59	Sez6	aagctgtggaggtggcaatg
Sez6_O1-60	Sez6	gctgaactgtggtgacagta
Sez6_O1-61	Sez6	cctgagaaattccagctaca
Sez6_O1-62	Sez6	tagaaacagtccaggccaac
Sez6_O1-63	Sez6	tgatgttctccaccttgatc
Sez6_O1-64	Sez6	cagcaggaacgactggttag
Sez6_O1-65	Sez6	gcttggtagcggaaatggaa
Sez6_O1-66	Sez6	aaagtggcagctcaggagat
Sez6_O1-67	Sez6	tgacagtcacatctccatac
Sez6_O1-68	Sez6	tagccagtggcacaatggaa
Sez6_O1-69	Sez6	gcattgagacaggtgaggaa
Sez6_O1-70	Sez6	ccacaagcagcaatgcaaac
Sez6_O1-71	Sez6	ggaagccaggagagacaatg
Sez6_O1-72	Sez6	tgaggttgttgctgtagttc
Sez6_O1-73	Sez6	accttttcaaagtgcaggtg
Sez6_O1-74	Sez6	tttccattgcggatgatgag
Sez6_O1-75	Sez6	acctcataggagtcgtacac
Sez6_O1-76	Sez6	actccacgaagaagtgtctg
Sez6_O1-77	Sez6	tcatagcaatgtccttgctg
Sez6_O1-78	Sez6	ctgaagttgccgtatttgac
Sez6_O1-79	Sez6	gtcgacgcattcgatgatga
Sez6_O1-80	Sez6	ctcggatgtccagcatgatg
Sez6_O1-81	Sez6	cgtagaaggtcagtacatcc
Sez6_O1-82	Sez6	aaagagcttgaagtggccac
Sez6_O1-83	Sez6	actggaactggatggtgaca
Sez6_O1-84	Sez6	acaaatccttgctggtaacc
Sez6_O1-85	Sez6	ggggaacctcaaagaagtgg
Sez6_O1-86	Sez6	tagctctggacatgtgtcgt
Sez6_O1-87	Sez6	taaccagggtagcactgata
Sez6_O1-88	Sez6	catgagaatactggatccca
Sez6_O1-89	Sez6	tcatggcaagatgtcactct
Sez6_O1-90	Sez6	aacttggggctggatatgag
Sez6_O1-91	Sez6	gacatattgcacagttgctc
Sez6_O1-92	Sez6	tcagcacaaaaccctggtca
Sez6_O1-93	Sez6	cgatcatggcaggtgagaat
Sez6_O1-94	Sez6	cggcttgaattgttccaaga
Sez6_O1-95	Sez6	cttcagcacataaccagggg
Parm1_O1-1	Parm1	cgcaaggcgaagtggaggtg
Parm1_O1-2	Parm1	aagagtttcctgggtctgac
Parm1_O1-3	Parm1	taccgagctggatgcgacta
Parm1_O1-4	Parm1	cttgcagaccatattactct
Parm1_O1-5	Parm1	aagatgcagagggcgatgag
Parm1_O1-6	Parm1	actgttggtgaaccctgtac
Parm1_O1-7	Parm1	catgagagagacaggcaatg
Parm1_O1-8	Parm1	ccacaggtgctgaacttttt
Parm1_O1-9	Parm1	agtgtgtggagcagaggtag
Parm1_O1-10	Parm1	ttgtgagtggcactggctac
Parm1_O1-11	Parm1	cagtggtgcggagaactgag
Parm1_O1-12	Parm1	gacatccctcttcaaaggtg
Parm1_O1-13	Parm1	caggtgaggagtctgtgctg
Parm1_O1-14	Parm1	cactgcttgttgaggggaac
Parm1_O1-15	Parm1	tgatttctccttgggcactg
Parm1_O1-16	Parm1	tcactttgccaggttcagtg
Parm1_O1-17	Parm1	tcttgcatgatcaggaaggg
Parm1_O1-18	Parm1	tgcctgaacttaaggcattc
Parm1_O1-19	Parm1	cgatgactgtcacggtgatg
Parm1_O1-20	Parm1	tccaaacaccagcaacacta
Parm1_O1-21	Parm1	tgatcttcaggtatgctgca
Parm1_O1-22	Parm1	attctactggataagcactt
Parm1_O1-23	Parm1	ttgtcgttcagtgtacatca
Parm1_O1-24	Parm1	tcagaagggagacattctgt
Parm1_O1-25	Parm1	ttttccgagatggttctttt
Parm1_O1-26	Parm1	aaagtggcttccatgacggg
Parm1_O1-27	Parm1	aaattaaatcccccaccaag
Parm1_O1-28	Parm1	atccaaaccaaaagatcccc
Parm1_O1-29	Parm1	atttcctgtagcgaacgtta
Parm1_O1-30	Parm1	ctttctcctcactgatattt
Parm1_O1-31	Parm1	gaaaaggaatccagaagccc
Parm1_O1-32	Parm1	tgtcagatacaaccaggcaa
Parm1_O1-33	Parm1	gcttataggactaagtaggc
Parm1_O1-34	Parm1	ttgagagcctgctgattgac
Parm1_O1-35	Parm1	ggtggcctagatggggaaag
Parm1_O1-36	Parm1	ttgggaattcctgttgcctt
Parm1_O1-37	Parm1	ttagactccgcatgtctctc
Parm1_O1-38	Parm1	tccaagctttagatatctcc
Parm1_O1-39	Parm1	gagcgagagttctatgggtc
Parm1_O1-40	Parm1	cagttgctgctttataggtg
Parm1_O1-41	Parm1	tacaaacagcaaggcagtga
Parm1_O1-42	Parm1	actagcatacagccatcacc
Fezf2_O1-1	Fezf2	ttaaaggaggcaactagcgc
Fezf2_O1-2	Fezf2	aagtggaatgacatgggcgg
Fezf2_O1-3	Fezf2	gctgacatcacatgaagtca
Fezf2_O1-4	Fezf2	gcgtgagatcactgtctttt
Fezf2_O1-5	Fezf2	tctgtcacattttgatggca
Fezf2_O1-6	Fezf2	tagtgttttagaagtggccg
Fezf2_O1-7	Fezf2	catgatgcgctcgatagaga
Fezf2_O1-8	Fezf2	agaggttgagcagtttcttg
Fezf2_O1-9	Fezf2	ctggagagggatcatacagg
Fezf2_O1-10	Fezf2	agtaactgagcagcgtcttg
Fezf2_O1-11	Fezf2	ccacagttggttttgcacaa
Fezf2_O1-12	Fezf2	tgatgacctgcggtttgatg
Fezf2_O1-13	Fezf2	gaagtagtagagagagccgc
Fezf2_O1-14	Fezf2	aaggtgggtaagcggtggag
Fezf2_O1-15	Fezf2	aggaggccggatgggaaaag
Fezf2_O1-16	Fezf2	gttctccagcagaaaaagct
Fezf2_O1-17	Fezf2	aagcgctccttatggggata
Fezf2_O1-18	Fezf2	tagtttgctgtggctcttga
Fezf2_O1-19	Fezf2	tgggtttgctgtcagtagag
Fezf2_O1-20	Fezf2	cacacttcgcaggtgaagtt
Fezf2_O1-21	Fezf2	ggtgaggttatagtgagcat
Fezf2_O1-22	Fezf2	actttgcacacaaacggtct
Fezf2_O1-23	Fezf2	tttcctgggtatggataatt
Fezf2_O1-24	Fezf2	gcactggttacacttatgtg
Fezf2_O1-25	Fezf2	agctgcgattgaaggctttg
Fezf2_O1-26	Fezf2	atgcggatgtgcgtgttgag
Fezf2_O1-27	Fezf2	aaaactcgcagacgaagggc
Fezf2_O1-28	Fezf2	tttttggtgaaagcctttgc
Fezf2_O1-29	Fezf2	gtgagcttgtgattcttgta
Fezf2_O1-30	Fezf2	gcaagtggcacacgtgaaag
Fezf2_O1-31	Fezf2	gaagtttgcgcacatgtttc
Fezf2_O1-32	Fezf2	ggcaggaagaacggacaagg
Fezf2_O1-33	Fezf2	atacgtgagatctgcttggg
Fezf2_O1-34	Fezf2	atagattttagcctctctgc
Fezf2_O1-35	Fezf2	ccccaaaaatatgctggttt
Fezf2_O1-36	Fezf2	gtcatcgaggacacgtttac
Fezf2_O1-37	Fezf2	aatgtacaaaggtgggagcc
Fezf2_O1-38	Fezf2	tttcagcgcactggatttaa
Fezf2_O1-39	Fezf2	gcggaggcctggaattaaat
Fezf2_O1-40	Fezf2	aggttgagtgaagatggcag
Fezf2_O1-41	Fezf2	tcgcttgtacaggagagatt
Fezf2_O1-42	Fezf2	gcgcactaatggttctattt
Fezf2_O1-43	Fezf2	gcgaggggatggggaaaaga
Fezf2_O1-44	Fezf2	ttggatttgttgagctgacc
Fezf2_O1-45	Fezf2	taaatgcttagttccacctc
Fezf2_O1-46	Fezf2	ggtgtcccaagaaagttaca
Fezf2_O1-47	Fezf2	agtacggtttaaccttagct
Fezf2_O1-48	Fezf2	ggtgctttaatataccagca
Foxp2_O1-1	Foxp2	atcaggcaactgtttacagc
Foxp2_O1-2	Foxp2	agtgctcattccattttgat
Foxp2_O1-3	Foxp2	atactatggactccagtcac
Foxp2_O1-4	Foxp2	ggtgcttcaaaaactgtcca
Foxp2_O1-5	Foxp2	tgcatttgcactcgacattg
Foxp2_O1-6	Foxp2	atggtgacactagacaccag
Foxp2_O1-7	Foxp2	tggtaggggtttgaggtaag
Foxp2_O1-8	Foxp2	gcaatctctgatgacatggg
Foxp2_O1-9	Foxp2	aggtctaacatctgcgtttt
Foxp2_O1-10	Foxp2	gccttatgagtgttgcataa
Foxp2_O1-11	Foxp2	tgttaactgcctgtcagatg
Foxp2_O1-12	Foxp2	gcaaatgtccgtgtaaacca
Foxp2_O1-13	Foxp2	ttatgacgcactgcattctt
Foxp2_O1-14	Foxp2	cacactgctcctttaacatt
Foxp2_O1-15	Foxp2	agcccaaacttgtaggtata
Foxp2_O1-16	Foxp2	cagggttacttagcaaaggc
Foxp2_O1-17	Foxp2	ctaactccggactgtgattg
Foxp2_O1-18	Foxp2	ttccaggtcctcagataaag
Foxp2_O1-19	Foxp2	cactgaggtgtcacaagttc
Foxp2_O1-20	Foxp2	gtggagtggttatgaaggtc
Foxp2_O1-21	Foxp2	ctcctttatccatgcttaat
Foxp2_O1-22	Foxp2	acatggatcctcatactcag
Foxp2_O1-23	Foxp2	ttttggcagtatatgaggcg
Foxp2_O1-24	Foxp2	tgttagcttaggattgcact
Foxp2_O1-25	Foxp2	acttttggcctcagaagatt
Foxp2_O1-26	Foxp2	tgatccacatttgttgcttt
Foxp2_O1-27	Foxp2	acaacatgaactcaccacca
Foxp2_O1-28	Foxp2	gtgtgttagtgttcatatcc
Foxp2_O1-29	Foxp2	caacaatttggcctgcacaa
Foxp2_O1-30	Foxp2	tatcaagacttggcacagca
Foxp2_O1-31	Foxp2	acatggaaccgggacatttg
Foxp2_O1-32	Foxp2	gactgggtatctctctaact
Foxp2_O1-33	Foxp2	tgtccttttatttggtgtga
Foxp2_O1-34	Foxp2	ttgggtaagtgggaaaaccc
Foxp2_O1-35	Foxp2	actgtgacgttctcatgttt
Foxp2_O1-36	Foxp2	ataacttccggttcgttgat
Foxp2_O1-37	Foxp2	tcctagacatcagagaacca
Foxp2_O1-38	Foxp2	gtccatcagagctttttgaa
Foxp2_O1-39	Foxp2	tatatgcattctgtggctga
Foxp2_O1-40	Foxp2	tgcagttttggaggtttttc
Foxp2_O1-41	Foxp2	ttagaggtaggcagttttct
Foxp2_O1-42	Foxp2	actagaatctggtaactccc
Foxp2_O1-43	Foxp2	cccactaggtttaagcaatt
Foxp2_O1-44	Foxp2	caagcagctgtagacacaga
Foxp2_O1-45	Foxp2	tccctaatcacacagcaatg
Foxp2_O1-46	Foxp2	aagtgaacttctgtagctcc
Foxp2_O1-47	Foxp2	aaagtccaggaccatttgtt
Foxp2_O1-48	Foxp2	taatacgccagtgatgttgc
Mpped1_O1-1	Mpped1	gagactgagagaacgccatg
Mpped1_O1-2	Mpped1	tgggattggagctgtattcg
Mpped1_O1-3	Mpped1	attgtagaaggtgaaggcct
Mpped1_O1-4	Mpped1	aaaacgtgtgtagccaggtg
Mpped1_O1-5	Mpped1	tccttgagtgagtgtcagaa
Mpped1_O1-6	Mpped1	gtagggcatttgaatgggat
Mpped1_O1-7	Mpped1	cagccattcattgaacttct
Mpped1_O1-8	Mpped1	atcttgtactcatagggcag
Mpped1_O1-9	Mpped1	catgaactcctggtcgaagg
Mpped1_O1-10	Mpped1	aaagtcctgcttgatgaggt
Mpped1_O1-11	Mpped1	cttggacacggacgggaaat
Mpped1_O1-12	Mpped1	gagactgcacgttctcatag
Mpped1_O1-13	Mpped1	aggtagatgcagttggtcag
Mpped1_O1-14	Mpped1	tggtggtccatgagttataa
Mpped1_O1-15	Mpped1	ttcatggatgtggccaaaga
Mpped1_O1-16	Mpped1	ctgatagttcacagtgcaca
Mpped1_O1-17	Mpped1	atgactatggggggattcac
Mpped1_O1-18	Mpped1	agaactggagtgggtagcag
Mpped1_O1-19	Mpped1	acatacagagctgacatggg
Mpped1_O1-20	Mpped1	catgggaggaagtgggttag
Mpped1_O1-21	Mpped1	gctgacaaaggcgatttctt
Mpped1_O1-22	Mpped1	tgatgggactgttcaaggtc
Mpped1_O1-23	Mpped1	tcatttcccaagtgagacag
Mpped1_O1-24	Mpped1	acacttgggtagctagacat
Mpped1_O1-25	Mpped1	aacaagtctatctcctttcc
Mpped1_O1-26	Mpped1	tgagatgtccctgaacattc
Mpped1_O1-27	Mpped1	gaggaaggaatgggggacta
Mpped1_O1-28	Mpped1	acccagaagaacaaagctcc
Mpped1_O1-29	Mpped1	tgatgagtaaccagcaggtt
Mpped1_O1-30	Mpped1	gatgatctaagatggcctca
Mpped1_O1-31	Mpped1	gccatcgtgatctacaaagt
Mpped1_O1-32	Mpped1	aacaacctggttaggtttgg
Mpped1_O1-33	Mpped1	gatggagctcgttgtagatg
Mpped1_O1-34	Mpped1	tactgacaagcttcctggaa
Mpped1_O1-35	Mpped1	ctagctcaagaaaggctgca
Mpped1_O1-36	Mpped1	aatgaagcgagactctccac
Mpped1_O1-37	Mpped1	agccagttttgaaaaggacc
Mpped1_O1-38	Mpped1	gggactcgaggttgagaatg
Mpped1_O1-39	Mpped1	agaccttgtaaaatgtccca
Mpped1_O1-40	Mpped1	aaacacgccatgcatctgag
Mpped1_O1-41	Mpped1	gagatgtatttttctctgcc
Mpped1_O1-42	Mpped1	ctgtggagctgagaaagcac
Mpped1_O1-43	Mpped1	tatgccgcattctgaagatg
Mpped1_O1-44	Mpped1	tttctcttcaagacagctgc
Mpped1_O1-45	Mpped1	atcttgaggacttccaatga
Mpped1_O1-46	Mpped1	aaatgattgaggagcaggcc
Mpped1_O1-47	Mpped1	cagccacaatcaagttatgc
Mpped1_O1-48	Mpped1	attgtctgacatgcttgaca
Sv2c_O1-1	Sv2c	actcgcggttcagaatggag
Sv2c_O1-2	Sv2c	cacggagaatgttcagcagc
Sv2c_O1-3	Sv2c	caaggtgtggcagggaagag
Sv2c_O1-4	Sv2c	gagtcttccattttatctcg
Sv2c_O1-5	Sv2c	cttcatcagtgaagtcctat
Sv2c_O1-6	Sv2c	tcttcacctctttggcaatg
Sv2c_O1-7	Sv2c	ctgggtatattcatcctggg
Sv2c_O1-8	Sv2c	catcctggaaccgactgtag
Sv2c_O1-9	Sv2c	aggtgggtagtagtcatcat
Sv2c_O1-10	Sv2c	ttgagccttcatcatcattg
Sv2c_O1-11	Sv2c	tccttgtactcatcaccttt
Sv2c_O1-12	Sv2c	actcttggattatcagctca
Sv2c_O1-13	Sv2c	agaaaagggcccactggaaa
Sv2c_O1-14	Sv2c	acgaagcccaccacaaacac
Sv2c_O1-15	Sv2c	ccagatcccgaatttggtat
Sv2c_O1-16	Sv2c	aggtacactatgctacctag
Sv2c_O1-17	Sv2c	atcagaagagactgcttcct
Sv2c_O1-18	Sv2c	gaatccgttgacagacatgc
Sv2c_O1-19	Sv2c	cgagaaagaagccgtaacct
Sv2c_O1-20	Sv2c	caatcccgaatccagaaagc
Sv2c_O1-21	Sv2c	agaacacagtgggaatggcg
Sv2c_O1-22	Sv2c	tgtggaactggtaggctgaa
Sv2c_O1-23	Sv2c	cagacgatgacgaagacgcg
Sv2c_O1-24	Sv2c	ctttctggcatgaaggtgag
Sv2c_O1-25	Sv2c	tctcatgttggtgtcatgaa
Sv2c_O1-26	Sv2c	atttaccgtgaagaccttct
Sv2c_O1-27	Sv2c	tctatttgtttgggagtctt
Sv2c_O1-28	Sv2c	tgtcgctctcaatttcgatc
Sv2c_O1-29	Sv2c	cgaacgaaacacctcctgta
Sv2c_O1-30	Sv2c	caaattccgtacagttcggt
Sv2c_O1-31	Sv2c	gaaccagacaatcgtaagct
Sv2c_O1-32	Sv2c	catagtacccgaaggacagg
Sv2c_O1-33	Sv2c	atcagggaaccaaacggaca
Sv2c_O1-34	Sv2c	tgcatactcatcagactgga
Sv2c_O1-35	Sv2c	cttttgcacattcctagtta
Sv2c_O1-36	Sv2c	tctggttctccatggtaaag
Sv2c_O1-37	Sv2c	tcgtattccattccagtgtg
Sv2c_O1-38	Sv2c	acttgactccgaggaatctg
Sv2c_O1-39	Sv2c	tctttgaaggttaccgattt
Sv2c_O1-40	Sv2c	ggtgcaggacttaaacactg
Sv2c_O1-41	Sv2c	ttgactgaggtcacgtcgtc
Sv2c_O1-42	Sv2c	cgtgcagttcttgaagtagg
Sv2c_O1-43	Sv2c	agggctcaaaatctgtgtta
Sv2c_O1-44	Sv2c	gcagttctgaaattcactgt
Sv2c_O1-45	Sv2c	tcaaaagtaatctggcaccc
Sv2c_O1-46	Sv2c	aatccagtaggcactatagt
Sv2c_O1-47	Sv2c	ctgccaatgtcccaagaaag
Sv2c_O1-48	Sv2c	atcaggagagcagacacgat
Pde1a_O1-1	Pde1a	gatctggaagcggcacttaa
Pde1a_O1-2	Pde1a	gaagcagggcaggatgtaat
Pde1a_O1-3	Pde1a	aagctgaattcctctctagc
Pde1a_O1-4	Pde1a	aacgtgaatgactttcgcgc
Pde1a_O1-5	Pde1a	acgagctcaattatgcacga
Pde1a_O1-6	Pde1a	aagcagctcatctgcaactg
Pde1a_O1-7	Pde1a	actgtactactgaccgactg
Pde1a_O1-8	Pde1a	caatccacacatgtgagctg
Pde1a_O1-9	Pde1a	catgatgatgttcctcacgg
Pde1a_O1-10	Pde1a	ttcgatgtccgtatcagtag
Pde1a_O1-11	Pde1a	tgtaagtggcgttttccaat
Pde1a_O1-12	Pde1a	gtctgttctccaatgagata
Pde1a_O1-13	Pde1a	ctaagcatcttagtattccc
Pde1a_O1-14	Pde1a	aacgttgacatcacctttct
Pde1a_O1-15	Pde1a	cgatattcttctttaggtca
Pde1a_O1-16	Pde1a	aacagcttccagtactgatg
Pde1a_O1-17	Pde1a	agtcttcttgtctcatcgat
Pde1a_O1-18	Pde1a	tggatgtcgctgagttcatc
Pde1a_O1-19	Pde1a	aagttgaagccaaccaatcc
Pde1a_O1-20	Pde1a	ttttcatcatccccattttg
Pde1a_O1-21	Pde1a	agcatggacaatgctgcgaa
Pde1a_O1-22	Pde1a	atcctttccacaaaaatccc
Pde1a_O1-23	Pde1a	aaccatgtgatagttcttcc
Pde1a_O1-24	Pde1a	acagctgcaggatatgtcaa
Pde1a_O1-25	Pde1a	atcaacttccttgagtgtca
Pde1a_O1-26	Pde1a	gcttgcttcatttaaggcaa
Pde1a_O1-27	Pde1a	taaacttcaggctatgctcc
Pde1a_O1-28	Pde1a	acaggaatcttgaagcggtt
Pde1a_O1-29	Pde1a	tctgcaaaggcaattaggca
Pde1a_O1-30	Pde1a	gctgtaaccaacttctaagg
Pde1a_O1-31	Pde1a	gctgcatggaccaaattatg
Pde1a_O1-32	Pde1a	atgcacagtttgagtgacgt
Pde1a_O1-33	Pde1a	cagtgcatgatacctgtatg
Pde1a_O1-34	Pde1a	ccatggctaaaatttccagt
Pde1a_O1-35	Pde1a	atcatgaatggcagctgcaa
Pde1a_O1-36	Pde1a	cgacctcgtctgaatatgga
Pde1a_O1-37	Pde1a	ggtcgttgtacagaatagca
Pde1a_O1-38	Pde1a	tggtgattctcaagcactga
Pde1a_O1-39	Pde1a	ttgcataagtctgtaggctg
Pde1a_O1-40	Pde1a	ccaaaatattcatttcctcc
Pde1a_O1-41	Pde1a	ctccagtcatctttagacaa
Pde1a_O1-42	Pde1a	tttcaatcactaagttccga
Pde1a_O1-43	Pde1a	ctgacatgtctgtcgctaag
Pde1a_O1-44	Pde1a	catagttttggctctgtcaa
Pde1a_O1-45	Pde1a	tcagctgcatggagtatcag
Pde1a_O1-46	Pde1a	caacttccaagttttggctg
Pde1a_O1-47	Pde1a	cctaattcagcttctttgtc
Pde1a_O1-48	Pde1a	attgttgacttccgatcaca
Chodl_O1-1	Chodl	tgttctaagggactgagctg
Chodl_O1-2	Chodl	aaacctaagcagctgccttc
Chodl_O1-3	Chodl	ggtgaaacgggagttctaac
Chodl_O1-4	Chodl	ctctgtctgtatctgttgga
Chodl_O1-5	Chodl	caggggacagtgttatgagt
Chodl_O1-6	Chodl	ctttagggaggaccttctgc
Chodl_O1-7	Chodl	ctaggatgcctgtaagcatc
Chodl_O1-8	Chodl	caggtgtccagtgaaggaaa
Chodl_O1-9	Chodl	aagagtgaggcgatgcggat
Chodl_O1-10	Chodl	aacacaccttttgaccactg
Chodl_O1-11	Chodl	tagcagggatgtttcacatc
Chodl_O1-12	Chodl	ttcatggaagtacgccattt
Chodl_O1-13	Chodl	cttcactttcacaagccagc
Chodl_O1-14	Chodl	ctcaagactcaggaggacac
Chodl_O1-15	Chodl	ttaacttctgttcagcttca
Chodl_O1-16	Chodl	aggttctgaagcatgctctc
Chodl_O1-17	Chodl	aatacctgttccgggttttg
Chodl_O1-18	Chodl	ctatccagaagtcaccatct
Chodl_O1-19	Chodl	ccatctccgcttctcaaaag
Chodl_O1-20	Chodl	atcagaccactggtagagat
Chodl_O1-21	Chodl	agtttcggaactgggagctg
Chodl_O1-22	Chodl	caagaaggttcatcagtgta
Chodl_O1-23	Chodl	gactacacatttttcactcc
Chodl_O1-24	Chodl	caggattggcagttggttgg
Chodl_O1-25	Chodl	taaaggtagggacctcctag
Chodl_O1-26	Chodl	atgttgcacctgtcgtcatt
Chodl_O1-27	Chodl	cttgcagatgtaattgtgct
Chodl_O1-28	Chodl	ctgttggatgaatctctggt
Chodl_O1-29	Chodl	agatacggcttttcagcggg
Chodl_O1-30	Chodl	ggtctcttcaggttggtttg
Chodl_O1-31	Chodl	cagtaacaaccacattttca
Chodl_O1-32	Chodl	agattgggaattatgcctgc
Chodl_O1-33	Chodl	cagcggaatcgttggtataa
Chodl_O1-34	Chodl	ccaaagcaaccagtatcagt
Chodl_O1-35	Chodl	tgcaacatctggaaacagca
Chodl_O1-36	Chodl	acagtgtagactgattcggg
Chodl_O1-37	Chodl	cttcctcgtgctttttgaaa
Chodl_O1-38	Chodl	gccagttcattattatacct
Chodl_O1-39	Chodl	ccattccttacattgatcaa
Chodl_O1-40	Chodl	aagccattccaaggtgatga
Chodl_O1-41	Chodl	cttgcagatcctttgagatt
Chodl_O1-42	Chodl	tcaagggggagcttacagtc
Chodl_O1-43	Chodl	tctcactcagcatatgttgt
Chodl_O1-44	Chodl	atcctttaggagagtaacca
Chodl_O1-45	Chodl	attatatccgcatggtccat
Chodl_O1-46	Chodl	tattccagattggtccacag
Chodl_O1-47	Chodl	acacaggtattccagattgg
Chodl_O1-48	Chodl	gtagaatgtttctgcacacc
Lhx6_O1-1	Lhx6	ctcgcctgttatataaaccg
Lhx6_O1-2	Lhx6	actggagcagatattcttgc
Lhx6_O1-3	Lhx6	atgaggttgttgaccttgag
Lhx6_O1-4	Lhx6	gttcttgatgtagcagctat
Lhx6_O1-5	Lhx6	agtccatcttgcagtagatc
Lhx6_O1-6	Lhx6	ttggttccaaatcggctgaa
Lhx6_O1-7	Lhx6	aaagcaggcgaaacatgcca
Lhx6_O1-8	Lhx6	gtcgtaatggatgcggcaaa
Lhx6_O1-9	Lhx6	tcttgaggttctcgatcatg
Lhx6_O1-10	Lhx6	cataacctgcaattgctctg
Lhx6_O1-11	Lhx6	agttttgaaaccacacctgg
Lhx6_O1-12	Lhx6	gcggtgtatgctttttatga
Lhx6_O1-13	Lhx6	ctgctgaacggagagtagtg
Lhx6_O1-14	Lhx6	gatgactctcaatgtagccg
Lhx6_O1-15	Lhx6	cggcagcgttagtactgaaa
Lhx6_O1-16	Lhx6	tgcttgttttcatgctgatg
Lhx6_O1-17	Lhx6	gactcccagttaatgaggaa
Lhx6_O1-18	Lhx6	tgatcagctgacagtaggta
Lhx6_O1-19	Lhx6	gactgaattagccattgctg
Lhx6_O1-20	Lhx6	gaagtaggaggctgttgttg
Lhx6_O1-21	Lhx6	atgtgggggagaagagaacc
Lhx6_O1-22	Lhx6	ggaatttggagatggttcca
Lhx6_O1-23	Lhx6	ataatgttgggggttgttgg
Lhx6_O1-24	Lhx6	cccacaaacactgtagagtt
Lhx6_O1-25	Lhx6	agaacacagctttcctttgg
Lhx6_O1-26	Lhx6	atgaaactctcgtcacctct
Lhx6_O1-27	Lhx6	gtaattgggtgggggaaact
Lhx6_O1-28	Lhx6	tgtcatcgtgcagatcagac
Lhx6_O1-29	Lhx6	taatgctagcccacctaaac
Lhx6_O1-30	Lhx6	tcaggactgaaaagtggcca
Lhx6_O1-31	Lhx6	ctaatattctggctgctgtt
Lhx6_O1-32	Lhx6	ttggcatgtgctcactgaag
Lhx6_O1-33	Lhx6	tgtgtatttggtggggagat
Lhx6_O1-34	Lhx6	cttaggagtgggtagagctg
Lhx6_O1-35	Lhx6	cctgagacctttctttagag
Lhx6_O1-36	Lhx6	gaaaacataagtgggggggc
Lhx6_O1-37	Lhx6	agcttgggataaatggcatc
Lhx6_O1-38	Lhx6	catcaggacaccaagtcatt
Lhx6_O1-39	Lhx6	caaggaggaagactttggct
Lhx6_O1-40	Lhx6	tcccaacaagcatgggaatt
Lhx6_O1-41	Lhx6	catagcaacagcacagttgg
Lhx6_O1-42	Lhx6	ttctgaaccaaaccacgctc
Lhx6_O1-43	Lhx6	gggttttgatcattaggagc
Lhx6_O1-44	Lhx6	aaggaaggctcaaggcagag
Lhx6_O1-45	Lhx6	acacaagaaataggccctgg
Lhx6_O1-46	Lhx6	gagacgtctgactgcaacat
Lhx6_O1-47	Lhx6	aatagcctcgatgacctgta
Lhx6_O1-48	Lhx6	gcacttctactcgcattaac
Grin3a_O1-1	Grin3a	ttggaggagcgacacaactg
Grin3a_O1-2	Grin3a	gacacccacttatttactgg
Grin3a_O1-3	Grin3a	cagtgacagaggagctgtac
Grin3a_O1-4	Grin3a	agtctcctcattactgagac
Grin3a_O1-5	Grin3a	ttttccacagcgaacagtag
Grin3a_O1-6	Grin3a	tccaaagacaggttgtaggg
Grin3a_O1-7	Grin3a	aaaggcataagtggcaggtc
Grin3a_O1-8	Grin3a	aaggagaaagggtcactgct
Grin3a_O1-9	Grin3a	tgcaggacagaactgaccaa
Grin3a_O1-10	Grin3a	gaaactcgtggcgcactatg
Grin3a_O1-11	Grin3a	taaactcagctgtaggtgca
Grin3a_O1-12	Grin3a	acagtgacatcagcatcaga
Grin3a_O1-13	Grin3a	cttcctggcatagcaacaag
Grin3a_O1-14	Grin3a	aggagtaggaagtcggtgat
Grin3a_O1-15	Grin3a	cgaggtggaacttggagtta
Grin3a_O1-16	Grin3a	caggttagcagtgatgttga
Grin3a_O1-17	Grin3a	acttagaaggtcctttgtgg
Grin3a_O1-18	Grin3a	tgtgctgttcctaatgtttt
Grin3a_O1-19	Grin3a	ttcaaatatctgccggatgc
Grin3a_O1-20	Grin3a	aagatcaggaggtgatagcc
Grin3a_O1-21	Grin3a	acattctgtgagtctcctaa
Grin3a_O1-22	Grin3a	ggtttttccatgagcaatga
Grin3a_O1-23	Grin3a	gcatcctgaacatagtactc
Grin3a_O1-24	Grin3a	tacagctcttgcaaccaact
Grin3a_O1-25	Grin3a	caagttctggctggatcatg
Grin3a_O1-26	Grin3a	ttcattgtgctgggaaggag
Grin3a_O1-27	Grin3a	ttgtggttttcacatccatg
Grin3a_O1-28	Grin3a	agttgttttctgagctgacg
Grin3a_O1-29	Grin3a	catagggtcatactgcaagt
Grin3a_O1-30	Grin3a	gtgatggaagtgggttttgt
Grin3a_O1-31	Grin3a	caccactctcaagtgtaact
Grin3a_O1-32	Grin3a	atcatctacttctctcgtga
Grin3a_O1-33	Grin3a	agtcattagtcatagggtct
Grin3a_O1-34	Grin3a	taggctgctaaacaggctat
Grin3a_O1-35	Grin3a	gcactgtatcattactgcta
Grin3a_O1-36	Grin3a	agcagcacttcttgaacttg
Grin3a_O1-37	Grin3a	tcatgtcttctgctaactgt
Grin3a_O1-38	Grin3a	catcccctacaatatagagg
Grin3a_O1-39	Grin3a	catttttccaagctccatac
Grin3a_O1-40	Grin3a	agaagtgactgccatgttgg
Grin3a_O1-41	Grin3a	cttcttgcagtattgatgct
Grin3a_O1-42	Grin3a	ctcgagtcctcactaagatg
Grin3a_O1-43	Grin3a	agtgatatgtagagccacga
Grin3a_O1-44	Grin3a	taggagtcataccaaagggg
Grin3a_O1-45	Grin3a	agggcatagcagacattcaa
Grin3a_O1-46	Grin3a	atcagaaatcttccagtcca
Grin3a_O1-47	Grin3a	cgctgtgtatgtagaaaggc
Grin3a_O1-48	Grin3a	tcttcatagatcttctcacc
Pvalb_O1-1	Pvalb	gtgggagatcctgttgggaa
Pvalb_O1-2	Pvalb	cctatacagaaaagctgggc
Pvalb_O1-3	Pvalb	ctgcaacttggatgagcaga
Pvalb_O1-4	Pvalb	tgagcacgtctgtcatcgac
Pvalb_O1-5	Pvalb	ctcctatcgccttcttgatg
Pvalb_O1-6	Pvalb	aaggagtctgcagcagcaaa
Pvalb_O1-7	Pvalb	ccaccatctggaagaacttt
Pvalb_O1-8	Pvalb	tccgggttctttttcttcag
Pvalb_O1-9	Pvalb	atggaacaccttcttcacct
Pvalb_O1-10	Pvalb	cacttttgtctttgtccaga
Pvalb_O1-11	Pvalb	agctcatcctcctcaatgaa
Pvalb_O1-12	Pvalb	agaagcccttcagaatggac
Pvalb_O1-13	Pvalb	agacaagtctctggcatctg
Pvalb_O1-14	Pvalb	cagaagcgtctttgtttctt
Pvalb_O1-15	Pvalb	aattcttcaaccccaatctt
Pvalb_O1-16	Pvalb	ttagctttcagccaccagag
Pvalb_O1-17	Pvalb	cgagaaggactgagatgggg
Pvalb_O1-18	Pvalb	gaacagaaactcaggagggc
Pvalb_O1-19	Pvalb	catagaggatgggggagtaa
Pvalb_O1-20	Pvalb	agaagaatggcgtcatccga
Pvalb_O1-21	Pvalb	ctttattgtttctccagcat
Pvalb_O1-22	Pvalb	ctacaggtggtgtccgattg
Pvalb_O1-23	Pvalb	aaacttgccaaaccaacacc
Pvalb_O1-24	Pvalb	cccactgccctaaaaagaaa
Pvalb_O1-25	Pvalb	cttatctcactttttctact
Pvalb_O1-26	Pvalb	caggagatatcggggcgttg
Pvalb_O1-27	Pvalb	catgagcactcagtaccaag
Pvalb_O1-28	Pvalb	agagattgaacgaggtggcc
Pvalb_O1-29	Pvalb	catctccttgtgggaaaggt
Pvalb_O1-30	Pvalb	aagatggacgatccatcacc
Pvalb_O1-31	Pvalb	ccttctgctctttaaaaggc
Pvalb_O1-32	Pvalb	tagtcctgaaggactcaacc
Pvalb_O1-33	Pvalb	cattggagtcctttgatcta
Prox1_O1-1	Prox1	cttactggtgataattggcc
Prox1_O1-2	Prox1	cttcaaaagctcgtcagctg
Prox1_O1-3	Prox1	tcactggacagttattgtgc
Prox1_O1-4	Prox1	tattcaacatcctgctctga
Prox1_O1-5	Prox1	tcctggaaaaggcatcatgg
Prox1_O1-6	Prox1	caaactggctcatagtaggc
Prox1_O1-7	Prox1	ccgaatgatattctcaaccc
Prox1_O1-8	Prox1	tgttcagctcctgttttaag
Prox1_O1-9	Prox1	ctgagaagactttgaccacc
Prox1_O1-10	Prox1	gatgagttttttcggaccac
Prox1_O1-11	Prox1	gacaaagagagtccttctgc
Prox1_O1-12	Prox1	cttgaagatctccacactca
Prox1_O1-13	Prox1	attgcgcttcctgaataagg
Prox1_O1-14	Prox1	catgagttttgcctttttca
Prox1_O1-15	Prox1	acttcacgtccgagaagtag
Prox1_O1-16	Prox1	tggtgactccatcattgatg
Prox1_O1-17	Prox1	tttgctttgttgtagtgcat
Prox1_O1-18	Prox1	gaacttcactatccagcttg
Prox1_O1-19	Prox1	tgaaggagttcttgtaggca
Prox1_O1-20	Prox1	aagggggaattcttctatcc
Prox1_O1-21	Prox1	tctccaaatattaagggcct
Prox1_O1-22	Prox1	ccagaacttcttaaccctag
Prox1_O1-23	Prox1	tgtacaaacttgggtctggg
Prox1_O1-24	Prox1	cagtgggacttcttaattcc
Prox1_O1-25	Prox1	ttgtgtctttttgggtaacc
Prox1_O1-26	Prox1	gtgtaggaggtggtacatta
Prox1_O1-27	Prox1	aacagtgctgtttactgcac
Prox1_O1-28	Prox1	cagcaggttttaaggctttg
Prox1_O1-29	Prox1	gtagtgagtggacagtgttg
Prox1_O1-30	Prox1	gtgactcagaacagctagga
Prox1_O1-31	Prox1	gatacctagctatctgtcta
Prox1_O1-32	Prox1	tagctaagggcactgacatt
Prox1_O1-33	Prox1	tcatctcagagaacaccagg
Prox1_O1-34	Prox1	ggtgtagtttagatctaggc
Prox1_O1-35	Prox1	attgcttctatagtgcttct
Prox1_O1-36	Prox1	aaggtaagctttccacttca
Prox1_O1-37	Prox1	aactgccagagagacggtaa
Prox1_O1-38	Prox1	tccacgcaattttaccattt
Prox1_O1-39	Prox1	ccatattcctagcacagtaa
Prox1_O1-40	Prox1	gtacagtcagtgtaatgtcc
Prox1_O1-41	Prox1	atttatggttgcttttgggg
Prox1_O1-42	Prox1	tgtaaaccactctggctttg
Prox1_O1-43	Prox1	ggcaaagggattgttcatgt
Prox1_O1-44	Prox1	tgcagacacggagtttacac
Prox1_O1-45	Prox1	gtaagtgtgacacagcgaca
Prox1_O1-46	Prox1	agctctgaagaggagcattt
Prox1_O1-47	Prox1	gcttccacttagtcttagaa
Prox1_O1-48	Prox1	tgaatccgttttcccaaaga
Alcam_O1-1	Alcam	ctagtagtttctcttcttgc
Alcam_O1-2	Alcam	tagtcagtcaaggtagacgc
Alcam_O1-3	Alcam	acaccttagatgccatattc
Alcam_O1-4	Alcam	ttgacagtgtaccatccaag
Alcam_O1-5	Alcam	tgcacacttttcttcgtaga
Alcam_O1-6	Alcam	ttgtactctgggacatcatc
Alcam_O1-7	Alcam	ctcttctcatcactgatctt
Alcam_O1-8	Alcam	ctagggtaggtgcttcaaac
Alcam_O1-9	Alcam	caggtttagatggttgcttg
Alcam_O1-10	Alcam	tgcagtcacctaactttttc
Alcam_O1-11	Alcam	atctgggtaactgtctcttg
Alcam_O1-12	Alcam	aaattgttttctggccggag
Alcam_O1-13	Alcam	agtgtttgagcttcttatgc
Alcam_O1-14	Alcam	ccttttgtcaatgagtgagc
Alcam_O1-15	Alcam	atattgtgcatgacacaggc
Alcam_O1-16	Alcam	ttctacaatgagggtcagcg
Alcam_O1-17	Alcam	tatagctggctttggaaacc
Alcam_O1-18	Alcam	tcctctgtttggtttatgac
Alcam_O1-19	Alcam	tctcctcaggggaaatgata
Alcam_O1-20	Alcam	tatcgcagagacattcaggg
Alcam_O1-21	Alcam	accttttctctgttttcatc
Alcam_O1-22	Alcam	aggagaccaacgacaattcc
Alcam_O1-23	Alcam	tagacgacaccagcaacgag
Alcam_O1-24	Alcam	caaggtccttgtttacatgt
Alcam_O1-25	Alcam	aatccacgttcatgcttcaa
Alcam_O1-26	Alcam	tgctgtcatttgtctttgta
Alcam_O1-27	Alcam	catccaattaacagccactc
Alcam_O1-28	Alcam	tcagaatcagaaccgtacct
Alcam_O1-29	Alcam	tatgtgtcccaatctcacaa
Alcam_O1-30	Alcam	gaaacagcttctgattgggc
Alcam_O1-31	Alcam	cacatagaccatcatatcct
Alcam_O1-32	Alcam	gtaccattctcaagtagtgt
Alcam_O1-33	Alcam	cttccaactttctctgacac
Alcam_O1-34	Alcam	catcgtgatctgcgactatg
Alcam_O1-35	Alcam	aaaggtcccatgtacactac
Alcam_O1-36	Alcam	aaagtctagtcgcaagtcgc
Alcam_O1-37	Alcam	atctgggaagaaatggcggt
Alcam_O1-38	Alcam	acctccaacagagattagtc
Alcam_O1-39	Alcam	acacatgtccaatgacacgt
Alcam_O1-40	Alcam	ctgtagtgttcatggcttat
Alcam_O1-41	Alcam	ggactaggagtaaacgctct
Alcam_O1-42	Alcam	ctcagttaccattgcaagtg
Alcam_O1-43	Alcam	aggttctaacagctgtttgt
Alcam_O1-44	Alcam	aaacatctgctcatgggcaa
Alcam_O1-45	Alcam	cagtcgtagcaagcaatctt
Alcam_O1-46	Alcam	gaagactgagacttagcctc
Alcam_O1-47	Alcam	gaaccgtgaaccggttagaa
Alcam_O1-48	Alcam	tgcagacaagaggcagacag
Gad2_O1-1	Gad2	gaaagggcccaagagatttt
Gad2_O1-2	Gad2	gaggttaaatggggggagta
Gad2_O1-3	Gad2	catcttcagatccgaaggac
Gad2_O1-4	Gad2	tgtagaaatgccagagtggg
Gad2_O1-5	Gad2	aagctcattggggtaatgga
Gad2_O1-6	Gad2	aatttcctccagattttgcg
Gad2_O1-7	Gad2	caaccatatccaatccagta
Gad2_O1-8	Gad2	caaatacaggggcgatctca
Gad2_O1-9	Gad2	catacatgttggagatggcg
Gad2_O1-10	Gad2	ctccttgacttctggaaaca
Gad2_O1-11	Gad2	gctcccttcttgagagaaaa
Gad2_O1-12	Gad2	cagatggaatcattttccct
Gad2_O1-13	Gad2	gatcaaaagccccatacacg
Gad2_O1-14	Gad2	catcttgtgaggattccatg
Gad2_O1-15	Gad2	agaggtaggaagcatgcatc
Gad2_O1-16	Gad2	cttatcaatgtgtgcctcaa
Gad2_O1-17	Gad2	ccttctcggttttttatgat
Gad2_O1-18	Gad2	agagtgcgcaaactaggagg
Gad2_O1-19	Gad2	cagggtttgagatgaccatg
Gad2_O1-20	Gad2	ttacaaatcttgtccgaggc
Gad2_O1-21	Gad2	tctactgtgacaccacgata
Gad2_O1-22	Gad2	tcaagggtgatttggcacta
Gad2_O1-23	Gad2	gcaagagtttttcttgtcca
Gad2_O1-24	Gad2	ccctttttcctaattaatcc
Gad2_O1-25	Gad2	cccatgactgggtttaatat
Gad2_O1-26	Gad2	gagagcatctgggatgcaaa
Gad2_O1-27	Gad2	attcattactaggggtctgg
Gad2_O1-28	Gad2	agaagttcttaggctacctt
Gad2_O1-29	Gad2	tgcacattctagtcactgtg
Gad2_O1-30	Gad2	agttatcatgggagctgttg
Gad2_O1-31	Gad2	catagttctaccagcactta
Gad2_O1-32	Gad2	atggagtgggagaatgcttc
Gad2_O1-33	Gad2	ttgtggtagttagggacagg
Gad2_O1-34	Gad2	agctacagtcatactgagga
Gad2_O1-35	Gad2	aagttatgcctgtccattag
Gad2_O1-36	Gad2	cagctgcatatttactctca
Gad2_O1-37	Gad2	ttgataagtgagtctctgcc
Gad2_O1-38	Gad2	ggagatccaattcactagca
Gad2_O1-39	Gad2	aaagtactgggcatgcatgt
Gad2_O1-40	Gad2	ttactctttcatcccatttt
Gad2_O1-41	Gad2	ggatttggaccaacgttcaa
Gad2_O1-42	Gad2	ttgttttgcaacaccacaca
Gad2_O1-43	Gad2	agggtgagggtagaagagag
Gad2_O1-44	Gad2	tagggtgggacttagttgag
Gad2_O1-45	Gad2	gcctcagagatgaagcattt
Gad2_O1-46	Gad2	caagaccctgtagagtcaat
Gad2_O1-47	Gad2	atatttacacctgtgcatcc
Gad2_O1-48	Gad2	cacagtgtttgcatttagca
